# Supplementary material for: Addressing the unmet need for visualizing conditional random fields in biological data
Source: BMC Bioinformatics. 2014 Jul 7;15:202. doi: 10.1186/1471-2105-15-202 (PMC4227292; doi:10.1186/1471-2105-15-202)
Supplement: Additional file 1 — The core of the Archaeal tRNA intron endonuclease recognition and cleavage site. [file 1471-2105-15-202-S1.txt]

CCAGAGGCC
CATAGGGCC
CCAGAGGCC
CCAGAGGCC
CATAGGGCC
CCAGCGGCC
CCAGTTGCA
CATAGGGCC
AGCCATTAA
GGGGATGCT
CCAGCGGCC
GTAGTCCAG
CAAGACCGG
TTCGAGGCC
GTCGTGGCC
CCAGTTGCA
CATACGGCC
CCCATTCGA
CATAAACGT
CAGGACCGG
GAAGTTTAC
CGAGACCGG
GCAGAGCGC
GCCCAGGCC
GTTCACATG
CATAAAGCC
CATACGGCA
GCAGGGCTC
GGTATGGCC
CTTAACGCG
AGACAGCGC
CGTAAGGCC
GGCTAGGCC
